# Supplementary material for: Mechanistic Insights into the Antimicrobial Effect of Benzodioxane-Benzamides Against Escherichia coli
Source: Antibiotics (Basel). 2026 Jan 27;15(2):126. doi: 10.3390/antibiotics15020126 (PMC12937226; doi:10.3390/antibiotics15020126)
Supplement: Supplementary file 1 [file antibiotics-15-00126-s001.zip]

Archive with 1 entries (1 files):
- antibiotics-4074510-supplementary.pdf
